# Supplementary material for: Linker-Free Synthesis of Antimicrobial Peptides Using a Novel Cleavage Reagent: Characterisation of the Molecular and Ionic Composition by nanoESI-HR MS
Source: Pharmaceutics. 2023 Apr 21;15(4):1310. doi: 10.3390/pharmaceutics15041310 (PMC10141159; doi:10.3390/pharmaceutics15041310)
Supplement: Supplementary file 1 [file pharmaceutics-15-01310-s001.zip]

Archive with 1 entries (1 files):
- pharmaceutics-2311152-supplementary.pdf
